# Supplementary material for: Target Control in Logical Models Using the Domain of Influence of Nodes
Source: Front Physiol. 2018 May 8;9:454. doi: 10.3389/fphys.2018.00454 (PMC5951947; doi:10.3389/fphys.2018.00454)
Supplement: Supplementary file 2 [file Data_Sheet_1.XLSX]

## Sheet: Breast Cancer
Node	LDOI
IGF1R_2	[]
~IGF1R_2	[]
Fulvestrant	[~E2F_3_~E2F, ~E2F_3_~E2F_2, ~pRb_3_~pRb_2, ~pRb_~E2F_2_~E2F_3, ~ESR1_2_~ESR1_~ER_transcription_2, ~E2F_2_~E2F_3_~E2F, ~cycD_CDK46_~pRb_2_~pRb_3_~cycE_CDK2_~cycD_CDK46_2, p21_p27_T, p21_p27, ~pRb_2, ~pRb_3, ~cyclinD_2_~cyclinD_~cycD_CDK46_2, ~MYC_2_~MYC, ~cyclinD_2, ~MYC_2, ~cyclinD, ~cycD_CDK46_2, ~pRb, ~cycD_CDK46, ~pRb_3_~cycE_CDK2_~cycD_CDK46_2, ~cycD_CDK46_~pRb_3_~cycD_CDK46_2, ~pRb_~pRb_3, …
~Fulvestrant	[ER_transcription, ~Fulvestrant, ESR1, cyclinD, MYC]
Alpelisib	[HER3, HER3_2, Apoptosis, FOXA1, Apoptosis_2, KMT2D, TSC, TSC_PRAS40, ~PIP3, ~PI3K, ~MCL1_BIM, ~MAPK, ~mTORC2_pm_~PDK1_pm, p21_p27_T, p21_p27, ~pRb_3, ~MCL1, ~EIF4F, ~mTORC1, BAD_BIM, PRAS40, FOXO3, BAD, BIM, ~Proliferation_4, ~PDK1_pm, ~AKT, ~mTORC2_pm, ~cycE_CDK2, ~MCL1_BAD_BIM, ~Translation, ~S6K, ~AKT_~MAPK, FOXO3_HER3, ~MCL1_BAD, IGF1R_2, Alpelisib]
~Alpelisib	[PDK1_pm, PIP3, ~Alpelisib, PI3K]
Everolimus	[~MCL1, ~EIF4F, ~mTORC1, ~Translation, ~S6K, ~Proliferation_4, IGF1R_2, ~mTORC2_pm, Everolimus]
~Everolimus	[~Everolimus]
Trametinib	[~MAPK, Trametinib]
~Trametinib	[~Trametinib]
Ipatasertib	[HER3, HER3_2, Apoptosis, FOXA1, KMT2D, TSC, TSC_PRAS40, ~MCL1_BIM, p21_p27_T, p21_p27, ~pRb_3, ~MCL1, ~EIF4F, ~mTORC1, PRAS40, FOXO3, BIM, ~Proliferation_4, ~AKT, ~cycE_CDK2, ~Translation, ~S6K, FOXO3_HER3, IGF1R_2, Ipatasertib]
~Ipatasertib	[~Ipatasertib]
Palbociclib	[~Proliferation_3, ~cycD_CDK46_~pRb_3_~cycD_CDK46_2, ~pRb_3, ~pRb_3_~pRb_2, ~CDK46_~cycD_CDK46_2, ~pRb_3_~E2F_3, ~cycD_CDK46_2, ~pRb_2, ~CDK46, ~cycD_CDK46, Palbociclib, ~pRb_2_~E2F_3, ~E2F_2, ~E2F_3, ~Proliferation_4, ~E2F_3_~E2F_2]
~Palbociclib	[CDK46, ~Palbociclib]
Neratinib	[Neratinib]
~Neratinib	[~Neratinib]
HER3	[]
~HER3	[~HER3_2]
HER3_2	[HER3]
~HER3_2	[]
MAPK	[~BAD]
~MAPK	[]
PI3K	[PDK1_pm, PIP3]
~PI3K	[HER3, HER3_2, Apoptosis, FOXA1, Apoptosis_2, KMT2D, TSC, TSC_PRAS40, ~PIP3, ~MCL1_BAD, ~MCL1_BIM, ~MAPK, ~mTORC2_pm_~PDK1_pm, p21_p27_T, p21_p27, ~pRb_3, ~MCL1, ~EIF4F, ~mTORC1, BAD_BIM, PRAS40, FOXO3, BAD, BIM, ~Proliferation_4, ~PDK1_pm, ~AKT, ~mTORC2_pm, ~cycE_CDK2, ~MCL1_BAD_BIM, ~Translation, ~S6K, ~AKT_~MAPK, FOXO3_HER3, IGF1R_2]
PIP3	[PDK1_pm]
~PIP3	[HER3, HER3_2, Apoptosis, FOXA1, Apoptosis_2, KMT2D, TSC, TSC_PRAS40, ~MCL1_BAD, ~MCL1_BIM, ~MAPK, ~mTORC2_pm_~PDK1_pm, p21_p27_T, p21_p27, ~pRb_3, ~MCL1, ~EIF4F, ~mTORC1, BAD_BIM, PRAS40, FOXO3, BAD, BIM, ~Proliferation_4, ~PDK1_pm, ~AKT, ~mTORC2_pm, ~cycE_CDK2, ~MCL1_BAD_BIM, ~Translation, ~S6K, ~AKT_~MAPK, FOXO3_HER3, IGF1R_2]
PDK1_pm	[]
~PDK1_pm	[]
mTORC2_pm	[]
~mTORC2_pm	[]
AKT	[~HER3_2, ~HER3, ~ESR1_2, ~ER_transcription_2, ~cyclinD_2, ~cycD_CDK46_2, ~BIM, ~BAD, ~PRAS40, ~FOXO3, ~TSC, ~KMT2D, ~pRb_3, ~FOXO3_~HER3_2, ~MYC_2, ~FOXA1]
~AKT	[HER3, HER3_2, Apoptosis, FOXA1, KMT2D, TSC, TSC_PRAS40, ~MCL1_BIM, p21_p27_T, p21_p27, ~pRb_3, ~MCL1, ~EIF4F, ~mTORC1, PRAS40, FOXO3, BIM, ~Proliferation_4, ~cycE_CDK2, ~Translation, ~S6K, FOXO3_HER3, IGF1R_2]
p21_p27_T	[~pRb_3, p21_p27, ~cycE_CDK2]
~p21_p27_T	[]
p21_p27	[~pRb_3, ~cycE_CDK2]
~p21_p27	[]
cycE_CDK2_T	[]
~cycE_CDK2_T	[~pRb_3, ~cycE_CDK2]
cycE_CDK2	[pRb, E2F, cycE_CDK2_T, Proliferation]
~cycE_CDK2	[~pRb_3]
KMT2D	[]
~KMT2D	[~cyclinD_2, ~MYC_2, ~pRb_3, ~cycD_CDK46_2, ~ER_transcription_2]
TSC	[]
~TSC	[]
PRAS40	[]
~PRAS40	[]
mTORC1	[EIF4F, Proliferation_2, MCL1, Proliferation, S6K_EIF4F, ~IGF1R_2, S6K, Translation]
~mTORC1	[~MCL1, ~EIF4F, ~Translation, ~S6K, ~Proliferation_4, IGF1R_2]
FOXO3	[HER3, HER3_2, ~pRb_3, FOXA1, BIM, FOXO3_HER3, p21_p27_T, p21_p27, ~cycE_CDK2]
~FOXO3	[~pRb_3, ~ER_transcription_2, ~cyclinD_2, ~BIM, ~ESR1_2, ~cycD_CDK46_2, ~HER3_2, ~HER3, ~FOXO3_~HER3_2, ~MYC_2, ~FOXA1]
BIM	[]
~BIM	[]
BAD	[]
~BAD	[]
MCL1	[]
~MCL1	[]
EIF4F	[]
~EIF4F	[~Proliferation_4, ~MCL1, ~Translation]
S6K	[~IGF1R_2]
~S6K	[IGF1R_2, ~Proliferation_4, ~MCL1, ~Translation]
Translation	[Proliferation_2, MCL1, Proliferation]
~Translation	[~Proliferation_4, ~MCL1]
ESR1	[ER_transcription, cyclinD, MYC]
~ESR1	[~E2F_3_~E2F, ~E2F_3_~E2F_2, ~pRb_3_~pRb_2, ~pRb_~E2F_2_~E2F_3, ~ESR1_2_~ESR1_~ER_transcription_2, ~cycD_CDK46_~pRb_2_~pRb_3_~cycE_CDK2_~cycD_CDK46_2, p21_p27_T, p21_p27, ~pRb_2, ~pRb_3, ~cyclinD_2_~cyclinD_~cycD_CDK46_2, ~MYC_2_~MYC, ~cyclinD_2, ~MYC_2, ~cyclinD, ~cycD_CDK46_2, ~pRb, ~cycD_CDK46, ~pRb_3_~cycE_CDK2_~cycD_CDK46_2, ~cycD_CDK46_~pRb_3_~cycD_CDK46_2, ~pRb_~pRb_3, ~pRb_3_~E2F_3, ~Prol…
ESR1_2	[ER_transcription, ESR1, cyclinD, MYC]
~ESR1_2	[~cyclinD_2, ~MYC_2, ~pRb_3, ~cycD_CDK46_2, ~ER_transcription_2]
FOXA1	[]
~FOXA1	[~cyclinD_2, ~MYC_2, ~pRb_3, ~cycD_CDK46_2, ~ER_transcription_2]
ER_transcription	[cyclinD, MYC]
~ER_transcription	[~E2F_3_~E2F, ~E2F_3_~E2F_2, ~pRb_3_~pRb_2, ~pRb_~E2F_2_~E2F_3, ~cycD_CDK46_~pRb_2_~pRb_3_~cycE_CDK2_~cycD_CDK46_2, p21_p27_T, p21_p27, ~pRb_2, ~pRb_3, ~cyclinD_2_~cyclinD_~cycD_CDK46_2, ~MYC_2_~MYC, ~cyclinD_2, ~MYC_2, ~cyclinD, ~cycD_CDK46_2, ~pRb, ~cycD_CDK46, ~pRb_3_~cycE_CDK2_~cycD_CDK46_2, ~cycD_CDK46_~pRb_3_~cycD_CDK46_2, ~pRb_~pRb_3, ~pRb_3_~E2F_3, ~Proliferation_3, ~pRb_2_~E2F_3, ~E2F_2,…
ER_transcription_2	[cyclinD_2, cyclinD, MYC_2, ER_transcription, MYC, MYC_ER_transcription_2, cyclinD_MYC_2]
~ER_transcription_2	[~cyclinD_2, ~MYC_2, ~pRb_3, ~cycD_CDK46_2]
MYC	[cyclinD]
~MYC	[~E2F_3_~E2F, ~E2F_3_~E2F_2, ~pRb_3_~pRb_2, ~pRb_~E2F_2_~E2F_3, ~cycD_CDK46_~pRb_2_~pRb_3_~cycE_CDK2_~cycD_CDK46_2, p21_p27_T, p21_p27, ~pRb_2, ~pRb_3, ~cyclinD_2_~cyclinD_~cycD_CDK46_2, ~MYC_2_~MYC, ~cyclinD_2, ~MYC_2, ~cyclinD, ~cycD_CDK46_2, ~pRb, ~cycD_CDK46, ~pRb_3_~cycE_CDK2_~cycD_CDK46_2, ~cycD_CDK46_~pRb_3_~cycD_CDK46_2, ~pRb_~pRb_3, ~pRb_3_~E2F_3, ~Proliferation_3, ~pRb_2_~E2F_3, ~E2F_2,…
MYC_2	[cyclinD_MYC_2, cyclinD_2, cyclinD, MYC]
~MYC_2	[~cyclinD_2, ~pRb_3, ~cycD_CDK46_2]
cyclinD	[]
~cyclinD	[~cycD_CDK46_~pRb_3_~cycD_CDK46_2, ~pRb_3, ~cyclinD_2_~cyclinD_~cycD_CDK46_2, ~cyclinD_2, ~pRb_3_~E2F_3, ~cycD_CDK46_2, ~pRb_2, ~cycD_CDK46, ~Proliferation_3, ~pRb_2_~E2F_3, ~E2F_2, ~E2F_3, ~Proliferation_4, ~E2F_3_~E2F_2, ~pRb_3_~pRb_2]
cyclinD_2	[cyclinD]
~cyclinD_2	[~pRb_3, ~cycD_CDK46_2]
CDK46	[]
~CDK46	[~cycD_CDK46_~pRb_3_~cycD_CDK46_2, ~pRb_3, ~pRb_3_~pRb_2, ~CDK46_~cycD_CDK46_2, ~pRb_3_~E2F_3, ~cycD_CDK46_2, ~pRb_2, ~cycD_CDK46, ~Proliferation_3, ~pRb_2_~E2F_3, ~E2F_2, ~E2F_3, ~Proliferation_4, ~E2F_3_~E2F_2]
cycD_CDK46	[pRb, E2F, cycE_CDK2_T, Proliferation]
~cycD_CDK46	[~cycD_CDK46_~pRb_3_~cycD_CDK46_2, ~pRb_3, ~pRb_3_~pRb_2, ~pRb_3_~E2F_3, ~cycD_CDK46_2, ~pRb_2, ~Proliferation_3, ~pRb_2_~E2F_3, ~E2F_2, ~E2F_3, ~Proliferation_4, ~E2F_3_~E2F_2]
cycD_CDK46_2	[pRb, Proliferation_2, cycD_CDK46, E2F, E2F_2, Proliferation, pRb_2_E2F, pRb_cycD_CDK46_2, pRb_2, cycE_CDK2_T]
~cycD_CDK46_2	[~pRb_3]
pRb	[E2F, cycE_CDK2_T, Proliferation]
~pRb	[~pRb_2, ~pRb_3, ~pRb_3_~pRb_2, ~pRb_~E2F_2_~E2F_3, ~E2F_2_~E2F_3_~E2F, ~pRb_~pRb_3, ~pRb_3_~E2F_3, ~E2F_3_~E2F, ~Proliferation_3, ~pRb_2_~E2F_3, ~E2F_2, ~E2F, ~E2F_3, ~Proliferation_4, ~E2F_3_~E2F_2, ~cycE_CDK2, ~cycE_CDK2_T]
pRb_2	[pRb, Proliferation_2, E2F, E2F_2, Proliferation, pRb_2_E2F, cycE_CDK2_T]
~pRb_2	[~pRb_3, ~pRb_3_~pRb_2, ~pRb_3_~E2F_3, ~pRb_2_~E2F_3, ~Proliferation_3, ~Proliferation_4, ~E2F_2, ~E2F_3, ~E2F_3_~E2F_2]
pRb_3	[pRb, Proliferation_2, pRb_2_E2F_2_E2F_3_E2F, E2F, E2F_2, E2F_3, Proliferation, pRb_2_E2F, pRb_3_E2F_2_E2F, Proliferation_3, pRb_2, cycE_CDK2_T]
~pRb_3	[]
E2F	[cycE_CDK2_T, Proliferation]
~E2F	[~E2F_3_~E2F, ~E2F_3_~E2F_2, ~pRb_3, ~E2F_2_~E2F_3_~E2F, ~Proliferation_3, ~Proliferation_4, ~E2F_2, ~pRb_3_~E2F_3, ~E2F_3, ~cycE_CDK2, ~cycE_CDK2_T]
E2F_2	[Proliferation_2, E2F, cycE_CDK2_T, Proliferation]
~E2F_2	[~Proliferation_3, ~Proliferation_4, ~E2F_3_~E2F_2, ~E2F_3]
E2F_3	[Proliferation_2, Proliferation_3, E2F, E2F_2, Proliferation, cycE_CDK2_T]
~E2F_3	[~Proliferation_4]
Proliferation	[]
~Proliferation	[]
Proliferation_2	[]
~Proliferation_2	[]
Proliferation_3	[]
~Proliferation_3	[]
Proliferation_4	[]
~Proliferation_4	[]
Apoptosis	[Apoptosis]
~Apoptosis	[]
Apoptosis_2	[Apoptosis_2]
~Apoptosis_2	[]
Apoptosis_3	[Apoptosis_3]
~Apoptosis_3	[~Apoptosis_3]

## Sheet: EMT
Node	LDOI
AKT	[DELTA, DSH, Csl, Csn, EGR1, EMT, Wnt, ZEB1, TGFBR, TWIST1, ~BTrCP, TGFB, ~Bcatenin_memb, ~Dest_compl, SRC, PAK1, ~Ecadherin_~Bcatenin_memb_~Dest_compl, Jagged, LIV1, ~GSK3B, MEK, NFKB, NOTCH, NOTCH_ic, ~RKIP, ERK_SNAI1, TCF_LEF, ERK, ~SUFU_~Bcatenin_memb_~Dest_compl, SNAI1, SMO, ZEB2, PI3K, STAT, RAS, RAF, SHH, SMAD, SNAI2, ~Patched, ILK, IKKA, ~Ecadherin, GLI, FUS, Frizzled, FOXC2, ~miR200, HEY…
~AKT	[~Csn, ~NFKB, BTrCP, ~IKKA]
Dest_compl	[~TCF_LEF, ~cMet, ~CD44, ~Bcatenin_nuc, ~STAT, ~SRC, ~LIV1]
~Dest_compl	[]
AXIN2	[AXIN2]
~AXIN2	[]
Bcatenin_memb	[~TCF_LEF, ~cMet, ~CD44, ~Bcatenin_nuc, ~STAT, ~SRC, ~LIV1]
~Bcatenin_memb	[~Bcatenin_memb, EMT, ~Ecadherin]
Bcatenin_nuc	[DELTA, DSH, Csl, Csn, EGR1, EMT, Wnt, ZEB1, TGFBR, TWIST1, TCF_LEF, TGFB, ~Bcatenin_memb, ~Dest_compl, SRC, PAK1, ~Ecadherin_~Bcatenin_memb_~Dest_compl, Jagged, LIV1, ~GSK3B, MEK, NFKB, NOTCH, NOTCH_ic, ~RKIP, ERK_SNAI1, ERK, ~SUFU_~Bcatenin_memb_~Dest_compl, SNAI1, SMO, ZEB2, PI3K, STAT, RAS, RAF, SHH, SMAD, SNAI2, ~Patched, ILK, IKKA, ~Ecadherin, GLI, FUS, Frizzled, FOXC2, ~miR200, HEY1, ZEB1_…
~Bcatenin_nuc	[~cMet, ~CD44, ~TCF_LEF, ~STAT, ~SRC, ~LIV1]
BTrCP	[]
~BTrCP	[DELTA, DSH, Csl, Csn, EGR1, EMT, Wnt, ZEB1, TGFBR, TWIST1, ~BTrCP, TGFB, ~Bcatenin_memb, ~Dest_compl, SRC, PAK1, ERK, ~Ecadherin_~Bcatenin_memb_~Dest_compl, Jagged, LIV1, ~GSK3B, MEK, NFKB, NOTCH, NOTCH_ic, ~RKIP, ERK_SNAI1, TCF_LEF, ~SUFU_~Bcatenin_memb_~Dest_compl, SNAI1, SMO, ZEB2, PI3K, STAT, RAS, RAF, SHH, SMAD, SNAI2, ~Patched, ILK, IKKA, ~Ecadherin, GLI, FUS, Frizzled, FOXC2, ~miR200, HEY…
CD44	[DELTA, DSH, Csl, Csn, EGR1, EMT, Wnt, ZEB1, ERK_SNAI1, TWIST1, ERK, TGFB, STAT, ~Dest_compl, SRC, PAK1, FUS, Jagged, LIV1, ~GSK3B, MEK, NFKB, NOTCH, NOTCH_ic, ~RKIP, TGFBR, TCF_LEF, ~BTrCP, ~SUFU_~Bcatenin_memb_~Dest_compl, SNAI1, SMO, ZEB2, PI3K, ~Bcatenin_memb, RAS, RAF, SHH, SMAD, SNAI2, ~Patched, ILK, IKKA, ~Ecadherin, GLI, ~Ecadherin_~Bcatenin_memb_~Dest_compl, Frizzled, FOXC2, ~miR200, HEY…
~CD44	[~LIV1, ~SRC, ~cMet, ~STAT]
CDC42	[DELTA, DSH, Csl, Csn, EGR1, EMT, Wnt, ZEB1, TGFBR, TWIST1, ~BTrCP, TGFB, ~Bcatenin_memb, ~Dest_compl, SRC, PAK1, ERK, ~Ecadherin_~Bcatenin_memb_~Dest_compl, Jagged, LIV1, ~GSK3B, MEK, NFKB, NOTCH, NOTCH_ic, ~RKIP, ERK_SNAI1, TCF_LEF, ~SUFU_~Bcatenin_memb_~Dest_compl, SNAI1, SMO, ZEB2, PI3K, STAT, RAS, RAF, SHH, SMAD, SNAI2, ~Patched, ILK, IKKA, ~Ecadherin, GLI, FUS, Frizzled, FOXC2, ~miR200, HEY…
~CDC42	[~PAK1]
cfos	[DELTA, DSH, Csl, Csn, EGR1, EMT, Wnt, ZEB1, TGFBR, TWIST1, ~BTrCP, TGFB, ~Bcatenin_memb, ~Dest_compl, SRC, PAK1, ERK, ~Ecadherin_~Bcatenin_memb_~Dest_compl, Jagged, LIV1, ~GSK3B, MEK, NFKB, NOTCH, NOTCH_ic, ~RKIP, ERK_SNAI1, TCF_LEF, ~SUFU_~Bcatenin_memb_~Dest_compl, SNAI1, SMO, ZEB2, PI3K, STAT, RAS, RAF, SHH, SMAD, SNAI2, ~Patched, ILK, IKKA, ~Ecadherin, GLI, FUS, Frizzled, FOXC2, ~miR200, HEY…
~cfos	[~EGR1]
cMet	[DELTA, DSH, Csl, Csn, EGR1, EMT, Wnt, ZEB1, ERK_SNAI1, TWIST1, ERK, TGFB, STAT, ~Dest_compl, SRC, PAK1, FUS, Jagged, LIV1, ~GSK3B, MEK, NFKB, NOTCH, NOTCH_ic, ~RKIP, TGFBR, TCF_LEF, ~BTrCP, ~SUFU_~Bcatenin_memb_~Dest_compl, SNAI1, SMO, ZEB2, PI3K, ~Bcatenin_memb, RAS, RAF, SHH, SMAD, SNAI2, ~Patched, ILK, IKKA, ~Ecadherin, GLI, ~Ecadherin_~Bcatenin_memb_~Dest_compl, Frizzled, FOXC2, ~miR200, HEY…
~cMet	[~LIV1, ~STAT, ~SRC]
Csl	[DELTA, DSH, Csl, Csn, EGR1, EMT, Wnt, ZEB1, TGFBR, TWIST1, ~BTrCP, TGFB, ~Bcatenin_memb, ~Dest_compl, SRC, PAK1, ERK, ~Ecadherin_~Bcatenin_memb_~Dest_compl, Jagged, LIV1, ~GSK3B, MEK, NFKB, NOTCH, NOTCH_ic, ~RKIP, ERK_SNAI1, TCF_LEF, ~SUFU_~Bcatenin_memb_~Dest_compl, SNAI1, SMO, ZEB2, PI3K, STAT, RAS, RAF, SHH, SMAD, SNAI2, ~Patched, ILK, IKKA, ~Ecadherin, GLI, FUS, Frizzled, FOXC2, ~miR200, HEY…
~Csl	[]
Csn	[DELTA, DSH, Csl, Csn, EGR1, EMT, Wnt, ZEB1, TGFBR, TWIST1, ~BTrCP, TGFB, ~Bcatenin_memb, ~Dest_compl, SRC, PAK1, ERK, ~Ecadherin_~Bcatenin_memb_~Dest_compl, Jagged, LIV1, ~GSK3B, MEK, NFKB, NOTCH, NOTCH_ic, ~RKIP, ERK_SNAI1, TCF_LEF, ~SUFU_~Bcatenin_memb_~Dest_compl, SNAI1, SMO, ZEB2, PI3K, STAT, RAS, RAF, SHH, SMAD, SNAI2, ~Patched, ILK, IKKA, ~Ecadherin, GLI, FUS, Frizzled, FOXC2, ~miR200, HEY…
~Csn	[BTrCP]
DELTA	[DELTA, DSH, Csl, Csn, EGR1, EMT, Wnt, ZEB1, TGFBR, TWIST1, ~BTrCP, TGFB, ~Bcatenin_memb, ~Dest_compl, SRC, PAK1, ERK, ~Ecadherin_~Bcatenin_memb_~Dest_compl, Jagged, LIV1, ~GSK3B, MEK, NFKB, NOTCH, NOTCH_ic, ~RKIP, ERK_SNAI1, TCF_LEF, ~SUFU_~Bcatenin_memb_~Dest_compl, SNAI1, SMO, ZEB2, PI3K, STAT, RAS, RAF, SHH, SMAD, SNAI2, ~Patched, ILK, IKKA, ~Ecadherin, GLI, FUS, Frizzled, FOXC2, ~miR200, HEY…
~DELTA	[]
DSH	[DELTA, DSH, Csl, Csn, EGR1, EMT, Wnt, ZEB1, TGFBR, TWIST1, ERK, TGFB, ~Bcatenin_memb, ~Dest_compl, SRC, PAK1, ~Ecadherin_~Bcatenin_memb_~Dest_compl, Jagged, LIV1, ~GSK3B, MEK, NFKB, NOTCH, NOTCH_ic, ~RKIP, ERK_SNAI1, TCF_LEF, ~BTrCP, ~SUFU_~Bcatenin_memb_~Dest_compl, SNAI1, SMO, ZEB2, PI3K, STAT, RAS, RAF, SHH, SMAD, SNAI2, ~Patched, ILK, IKKA, ~Ecadherin, GLI, FUS, Frizzled, FOXC2, ~miR200, HEY…
~DSH	[]
Ecadherin	[~EMT]
~Ecadherin	[~Bcatenin_memb, EMT, ~Ecadherin]
EGR1	[DELTA, DSH, Csl, Csn, EGR1, EMT, Wnt, ZEB1, TGFBR, TWIST1, ~BTrCP, TGFB, ~Bcatenin_memb, ~Dest_compl, SRC, PAK1, ERK, ~Ecadherin_~Bcatenin_memb_~Dest_compl, Jagged, LIV1, ~GSK3B, MEK, NFKB, NOTCH, NOTCH_ic, ~RKIP, ERK_SNAI1, TCF_LEF, ~SUFU_~Bcatenin_memb_~Dest_compl, SNAI1, SMO, ZEB2, PI3K, STAT, RAS, RAF, SHH, SMAD, SNAI2, ~Patched, ILK, IKKA, ~Ecadherin, GLI, FUS, Frizzled, FOXC2, ~miR200, HEY…
~EGR1	[]
EMT	[]
~EMT	[]
ERK	[DELTA, DSH, Csl, Csn, EGR1, EMT, Wnt, ZEB1, TGFBR, TWIST1, ERK, TGFB, ~Bcatenin_memb, ~Dest_compl, SRC, PAK1, ~Ecadherin_~Bcatenin_memb_~Dest_compl, Jagged, LIV1, ~GSK3B, MEK, NFKB, NOTCH, NOTCH_ic, ~RKIP, ERK_SNAI1, TCF_LEF, ~BTrCP, ~SUFU_~Bcatenin_memb_~Dest_compl, SNAI1, SMO, ZEB2, PI3K, STAT, RAS, RAF, SHH, SMAD, SNAI2, ~Patched, ILK, IKKA, ~Ecadherin, GLI, FUS, Frizzled, FOXC2, ~miR200, HEY…
~ERK	[~EGR1, RKIP, ~cfos]
FOXC2	[]
~FOXC2	[]
Frizzled	[DELTA, DSH, Csl, Csn, EGR1, EMT, Wnt, ZEB1, TGFBR, TWIST1, ERK, TGFB, ~Bcatenin_memb, ~Dest_compl, SRC, PAK1, ~Ecadherin_~Bcatenin_memb_~Dest_compl, Jagged, LIV1, ~GSK3B, MEK, NFKB, NOTCH, NOTCH_ic, ~RKIP, ERK_SNAI1, TCF_LEF, ~BTrCP, ~SUFU_~Bcatenin_memb_~Dest_compl, SNAI1, SMO, ZEB2, PI3K, STAT, RAS, RAF, SHH, SMAD, SNAI2, ~Patched, ILK, IKKA, ~Ecadherin, GLI, FUS, Frizzled, FOXC2, ~miR200, HEY…
~Frizzled	[~DSH]
FUS	[DELTA, DSH, Csl, Csn, EGR1, EMT, Wnt, ZEB1, TGFBR, TWIST1, ERK, TGFB, ~Bcatenin_memb, ~Dest_compl, SRC, PAK1, ~Ecadherin_~Bcatenin_memb_~Dest_compl, Jagged, LIV1, ~GSK3B, MEK, NFKB, NOTCH, NOTCH_ic, ~RKIP, ERK_SNAI1, TCF_LEF, ~SUFU_~Bcatenin_memb_~Dest_compl, SNAI1, SMO, ZEB2, PI3K, STAT, RAS, RAF, SHH, SMAD, SNAI2, ~Patched, ILK, IKKA, ~Ecadherin, GLI, FUS, Frizzled, FOXC2, ~miR200, HEY1, ZEB1_…
~FUS	[SUFU]
GLI	[DELTA, DSH, Csl, Csn, EGR1, EMT, Wnt, ZEB1, TGFBR, TWIST1, ERK, TGFB, ~Bcatenin_memb, ~Dest_compl, SRC, PAK1, ~Ecadherin_~Bcatenin_memb_~Dest_compl, Jagged, LIV1, ~GSK3B, MEK, NFKB, NOTCH, NOTCH_ic, ~RKIP, ERK_SNAI1, TCF_LEF, ~SUFU_~Bcatenin_memb_~Dest_compl, SNAI1, SMO, ZEB2, PI3K, STAT, RAS, RAF, SHH, SMAD, SNAI2, ~Patched, ILK, IKKA, ~Ecadherin, GLI, FUS, Frizzled, FOXC2, ~miR200, HEY1, ZEB1_…
~GLI	[~DSH, ~Frizzled, ~Wnt]
GSK3B	[]
~GSK3B	[DELTA, DSH, Csl, Csn, EGR1, EMT, Wnt, ZEB1, TGFBR, TWIST1, ERK, TGFB, ~Bcatenin_memb, ~Dest_compl, SRC, PAK1, ~Ecadherin_~Bcatenin_memb_~Dest_compl, Jagged, LIV1, ~GSK3B, MEK, NFKB, NOTCH, NOTCH_ic, ~RKIP, ERK_SNAI1, TCF_LEF, ~BTrCP, ~SUFU_~Bcatenin_memb_~Dest_compl, SNAI1, SMO, ZEB2, PI3K, STAT, RAS, RAF, SHH, SMAD, SNAI2, ~Patched, ILK, IKKA, ~Ecadherin, GLI, FUS, Frizzled, FOXC2, ~miR200, HEY…
HEY1	[]
~HEY1	[]
IKKA	[DELTA, DSH, Csl, Csn, EGR1, EMT, Wnt, ZEB1, TGFBR, TWIST1, ~BTrCP, TGFB, ~Bcatenin_memb, ~Dest_compl, SRC, PAK1, ERK, ~Ecadherin_~Bcatenin_memb_~Dest_compl, Jagged, LIV1, ~GSK3B, MEK, NFKB, NOTCH, NOTCH_ic, ~RKIP, ERK_SNAI1, TCF_LEF, ~SUFU_~Bcatenin_memb_~Dest_compl, SNAI1, SMO, ZEB2, PI3K, STAT, RAS, RAF, SHH, SMAD, SNAI2, ~Patched, ILK, IKKA, ~Ecadherin, GLI, FUS, Frizzled, FOXC2, ~miR200, HEY…
~IKKA	[~Csn, ~NFKB, BTrCP]
ILK	[DELTA, DSH, Csl, Csn, EGR1, EMT, Wnt, ZEB1, TGFBR, TWIST1, ~BTrCP, TGFB, ~Bcatenin_memb, ~Dest_compl, SRC, PAK1, ~Ecadherin_~Bcatenin_memb_~Dest_compl, Jagged, LIV1, ~GSK3B, MEK, NFKB, NOTCH, NOTCH_ic, ~RKIP, ERK_SNAI1, TCF_LEF, ERK, ~SUFU_~Bcatenin_memb_~Dest_compl, SNAI1, SMO, ZEB2, PI3K, STAT, RAS, RAF, SHH, SMAD, SNAI2, ~Patched, ILK, IKKA, ~Ecadherin, GLI, FUS, Frizzled, FOXC2, ~miR200, HEY…
~ILK	[]
Jagged	[DELTA, DSH, Csl, Csn, EGR1, EMT, Wnt, ZEB1, TGFBR, TWIST1, ~BTrCP, TGFB, ~Bcatenin_memb, ~Dest_compl, SRC, PAK1, ERK, ~Ecadherin_~Bcatenin_memb_~Dest_compl, Jagged, LIV1, ~GSK3B, MEK, NFKB, NOTCH, NOTCH_ic, ~RKIP, ERK_SNAI1, TCF_LEF, ~SUFU_~Bcatenin_memb_~Dest_compl, SNAI1, SMO, ZEB2, PI3K, STAT, RAS, RAF, SHH, SMAD, SNAI2, ~Patched, ILK, IKKA, ~Ecadherin, GLI, FUS, Frizzled, FOXC2, ~miR200, HEY…
~Jagged	[]
LIV1	[DELTA, DSH, Csl, Csn, EGR1, EMT, Wnt, ZEB1, TGFBR, TWIST1, ~BTrCP, TGFB, ~Bcatenin_memb, ~Dest_compl, SRC, PAK1, ERK, ~Ecadherin_~Bcatenin_memb_~Dest_compl, Jagged, LIV1, ~GSK3B, MEK, NFKB, NOTCH, NOTCH_ic, ~RKIP, ERK_SNAI1, TCF_LEF, ~SUFU_~Bcatenin_memb_~Dest_compl, SNAI1, SMO, ZEB2, PI3K, STAT, RAS, RAF, SHH, SMAD, SNAI2, ~Patched, ILK, IKKA, ~Ecadherin, GLI, FUS, Frizzled, FOXC2, ~miR200, HEY…
~LIV1	[]
MEK	[DELTA, DSH, Csl, Csn, EGR1, EMT, Wnt, ZEB1, TGFBR, TWIST1, ERK, TGFB, ~Bcatenin_memb, ~Dest_compl, SRC, PAK1, ~Ecadherin_~Bcatenin_memb_~Dest_compl, Jagged, LIV1, ~GSK3B, MEK, NFKB, NOTCH, NOTCH_ic, ~RKIP, ERK_SNAI1, TCF_LEF, ~BTrCP, ~SUFU_~Bcatenin_memb_~Dest_compl, SNAI1, SMO, ZEB2, PI3K, STAT, RAS, RAF, SHH, SMAD, SNAI2, ~Patched, ILK, IKKA, ~Ecadherin, GLI, FUS, Frizzled, FOXC2, ~miR200, HEY…
~MEK	[~EGR1, ~ERK, RKIP, ~cfos]
miR200	[~ZEB2, ~ZEB1]
~miR200	[]
NFKB	[DELTA, DSH, Csl, Csn, EGR1, EMT, Wnt, ZEB1, TGFBR, TWIST1, ~BTrCP, TGFB, ~Bcatenin_memb, ~Dest_compl, SRC, PAK1, ERK, ~Ecadherin_~Bcatenin_memb_~Dest_compl, Jagged, LIV1, ~GSK3B, MEK, NFKB, NOTCH, NOTCH_ic, ~RKIP, ERK_SNAI1, TCF_LEF, ~SUFU_~Bcatenin_memb_~Dest_compl, SNAI1, SMO, ZEB2, PI3K, STAT, RAS, RAF, SHH, SMAD, SNAI2, ~Patched, ILK, IKKA, ~Ecadherin, GLI, FUS, Frizzled, FOXC2, ~miR200, HEY…
~NFKB	[~Csn, BTrCP]
NOTCH	[DELTA, DSH, Csl, Csn, EGR1, EMT, Wnt, ZEB1, TGFBR, TWIST1, ~BTrCP, TGFB, ~Bcatenin_memb, ~Dest_compl, SRC, PAK1, ERK, ~Ecadherin_~Bcatenin_memb_~Dest_compl, Jagged, LIV1, ~GSK3B, MEK, NFKB, NOTCH, NOTCH_ic, ~RKIP, ERK_SNAI1, TCF_LEF, ~SUFU_~Bcatenin_memb_~Dest_compl, SNAI1, SMO, ZEB2, PI3K, STAT, RAS, RAF, SHH, SMAD, SNAI2, ~Patched, ILK, IKKA, ~Ecadherin, GLI, FUS, Frizzled, FOXC2, ~miR200, HEY…
~NOTCH	[~Csl, ~NOTCH_ic]
NOTCH_ic	[DELTA, DSH, Csl, Csn, EGR1, EMT, Wnt, ZEB1, TGFBR, TWIST1, ~BTrCP, TGFB, ~Bcatenin_memb, ~Dest_compl, SRC, PAK1, ERK, ~Ecadherin_~Bcatenin_memb_~Dest_compl, Jagged, LIV1, ~GSK3B, MEK, NFKB, NOTCH, NOTCH_ic, ~RKIP, ERK_SNAI1, TCF_LEF, ~SUFU_~Bcatenin_memb_~Dest_compl, SNAI1, SMO, ZEB2, PI3K, STAT, RAS, RAF, SHH, SMAD, SNAI2, ~Patched, ILK, IKKA, ~Ecadherin, GLI, FUS, Frizzled, FOXC2, ~miR200, HEY…
~NOTCH_ic	[~Csl]
PAK1	[DELTA, DSH, Csl, Csn, EGR1, EMT, Wnt, ZEB1, TGFBR, TWIST1, ~BTrCP, TGFB, ~Bcatenin_memb, ~Dest_compl, SRC, PAK1, ERK, ~Ecadherin_~Bcatenin_memb_~Dest_compl, Jagged, LIV1, ~GSK3B, MEK, NFKB, NOTCH, NOTCH_ic, ~RKIP, ERK_SNAI1, TCF_LEF, ~SUFU_~Bcatenin_memb_~Dest_compl, SNAI1, SMO, ZEB2, PI3K, STAT, RAS, RAF, SHH, SMAD, SNAI2, ~Patched, ILK, IKKA, ~Ecadherin, GLI, FUS, Frizzled, FOXC2, ~miR200, HEY…
~PAK1	[]
Patched	[~FUS, ~SMO, SUFU]
~Patched	[DELTA, DSH, Csl, Csn, EGR1, EMT, Wnt, ZEB1, TGFBR, TWIST1, ERK, TGFB, ~Bcatenin_memb, ~Dest_compl, SRC, PAK1, ~Ecadherin_~Bcatenin_memb_~Dest_compl, Jagged, LIV1, ~GSK3B, MEK, NFKB, NOTCH, NOTCH_ic, ~RKIP, ERK_SNAI1, TCF_LEF, ~SUFU_~Bcatenin_memb_~Dest_compl, SNAI1, SMO, ZEB2, PI3K, STAT, RAS, RAF, SHH, SMAD, SNAI2, ~Patched, ILK, IKKA, ~Ecadherin, GLI, FUS, Frizzled, FOXC2, ~miR200, HEY1, ZEB1_…
PI3K	[DELTA, DSH, Csl, Csn, EGR1, EMT, Wnt, ZEB1, TGFBR, TWIST1, ~BTrCP, TGFB, ~Bcatenin_memb, ~Dest_compl, SRC, PAK1, ~Ecadherin_~Bcatenin_memb_~Dest_compl, Jagged, LIV1, ~GSK3B, MEK, NFKB, NOTCH, NOTCH_ic, ~RKIP, ERK_SNAI1, TCF_LEF, ERK, ~SUFU_~Bcatenin_memb_~Dest_compl, SNAI1, SMO, ZEB2, PI3K, STAT, RAS, RAF, SHH, SMAD, SNAI2, ~Patched, ILK, IKKA, ~Ecadherin, GLI, FUS, Frizzled, FOXC2, ~miR200, HEY…
~PI3K	[]
RAF	[DELTA, DSH, Csl, Csn, EGR1, EMT, Wnt, ZEB1, TGFBR, TWIST1, ERK, TGFB, ~Bcatenin_memb, ~Dest_compl, SRC, PAK1, ~Ecadherin_~Bcatenin_memb_~Dest_compl, Jagged, LIV1, ~GSK3B, MEK, NFKB, NOTCH, NOTCH_ic, ~RKIP, ERK_SNAI1, TCF_LEF, ~BTrCP, ~SUFU_~Bcatenin_memb_~Dest_compl, SNAI1, SMO, ZEB2, PI3K, STAT, RAS, RAF, SHH, SMAD, SNAI2, ~Patched, ILK, IKKA, ~Ecadherin, GLI, FUS, Frizzled, FOXC2, ~miR200, HEY…
~RAF	[]
RAS	[DELTA, DSH, Csl, Csn, EGR1, EMT, Wnt, ZEB1, ERK_SNAI1, TWIST1, ERK, TGFB, ~Bcatenin_memb, ~Dest_compl, SRC, PAK1, FUS, Jagged, LIV1, ~GSK3B, MEK, NFKB, NOTCH, NOTCH_ic, ~RKIP, TGFBR, TCF_LEF, ~BTrCP, ~SUFU_~Bcatenin_memb_~Dest_compl, SNAI1, SMO, ZEB2, PI3K, STAT, RAS, RAF, SHH, SMAD, SNAI2, ~Patched, ILK, IKKA, ~Ecadherin, GLI, ~Ecadherin_~Bcatenin_memb_~Dest_compl, Frizzled, FOXC2, ~miR200, HEY…
~RAS	[~DELTA, ~PI3K, ~RAF]
RKIP	[]
~RKIP	[DELTA, DSH, Csl, Csn, EGR1, EMT, Wnt, ZEB1, TGFBR, TWIST1, ERK, TGFB, ~Bcatenin_memb, ~Dest_compl, SRC, PAK1, ~Ecadherin_~Bcatenin_memb_~Dest_compl, Jagged, LIV1, ~GSK3B, MEK, NFKB, NOTCH, NOTCH_ic, ~RKIP, ERK_SNAI1, TCF_LEF, ~BTrCP, ~SUFU_~Bcatenin_memb_~Dest_compl, SNAI1, SMO, ZEB2, PI3K, STAT, RAS, RAF, SHH, SMAD, SNAI2, ~Patched, ILK, IKKA, ~Ecadherin, GLI, FUS, Frizzled, FOXC2, ~miR200, HEY…
SHH	[DELTA, DSH, Csl, Csn, EGR1, EMT, Wnt, ZEB1, TGFBR, TWIST1, ERK, TGFB, ~Bcatenin_memb, ~Dest_compl, SRC, PAK1, ~Ecadherin_~Bcatenin_memb_~Dest_compl, Jagged, LIV1, ~GSK3B, MEK, NFKB, NOTCH, NOTCH_ic, ~RKIP, ERK_SNAI1, TCF_LEF, ~SUFU_~Bcatenin_memb_~Dest_compl, SNAI1, SMO, ZEB2, PI3K, STAT, RAS, RAF, SHH, SMAD, SNAI2, ~Patched, ILK, IKKA, ~Ecadherin, GLI, FUS, Frizzled, FOXC2, ~miR200, HEY1, ZEB1_…
~SHH	[Patched, ~SMO, SUFU, ~FUS]
SNAI2	[SNAI2]
~SNAI2	[]
SMAD	[DELTA, DSH, Csl, Csn, EGR1, EMT, Wnt, ZEB1, TGFBR, TWIST1, ~BTrCP, TGFB, ~Bcatenin_memb, ~Dest_compl, SRC, PAK1, ~Ecadherin_~Bcatenin_memb_~Dest_compl, Jagged, LIV1, ~GSK3B, MEK, NFKB, NOTCH, NOTCH_ic, ~RKIP, ERK_SNAI1, TCF_LEF, ERK, ~SUFU_~Bcatenin_memb_~Dest_compl, SNAI1, SMO, ZEB2, PI3K, STAT, RAS, RAF, SHH, SMAD, SNAI2, ~Patched, ILK, IKKA, ~Ecadherin, GLI, FUS, Frizzled, FOXC2, ~miR200, HEY…
~SMAD	[~ILK]
SMO	[DELTA, DSH, Csl, Csn, EGR1, EMT, Wnt, ZEB1, TGFBR, TWIST1, ERK, TGFB, ~Bcatenin_memb, ~Dest_compl, SRC, PAK1, ~Ecadherin_~Bcatenin_memb_~Dest_compl, Jagged, LIV1, ~GSK3B, MEK, NFKB, NOTCH, NOTCH_ic, ~RKIP, ERK_SNAI1, TCF_LEF, ~SUFU_~Bcatenin_memb_~Dest_compl, SNAI1, SMO, ZEB2, PI3K, STAT, RAS, RAF, SHH, SMAD, SNAI2, ~Patched, ILK, IKKA, ~Ecadherin, GLI, FUS, Frizzled, FOXC2, ~miR200, HEY1, ZEB1_…
~SMO	[~FUS, SUFU]
SNAI1	[DELTA, DSH, Csl, Csn, EGR1, EMT, Wnt, ZEB1, TGFBR, TWIST1, ~BTrCP, TGFB, ~Bcatenin_memb, ~Dest_compl, SRC, PAK1, ERK, ~Ecadherin_~Bcatenin_memb_~Dest_compl, Jagged, LIV1, ~GSK3B, MEK, NFKB, NOTCH, NOTCH_ic, ~RKIP, ERK_SNAI1, TCF_LEF, ~SUFU_~Bcatenin_memb_~Dest_compl, SNAI1, SMO, ZEB2, PI3K, STAT, RAS, RAF, SHH, SMAD, SNAI2, ~Patched, ILK, IKKA, ~Ecadherin, GLI, FUS, Frizzled, FOXC2, ~miR200, HEY…
~SNAI1	[~ZEB2, miR200, RKIP, ~ZEB1, ~ZEB2_~ZEB1_~SNAI1]
SOS_GRB2	[DELTA, DSH, Csl, Csn, EGR1, EMT, Wnt, ZEB1, ERK_SNAI1, TWIST1, ERK, TGFB, ~Bcatenin_memb, ~Dest_compl, SRC, PAK1, FUS, Jagged, LIV1, ~GSK3B, MEK, NFKB, NOTCH, NOTCH_ic, ~RKIP, TGFBR, TCF_LEF, ~BTrCP, ~SUFU_~Bcatenin_memb_~Dest_compl, SNAI1, SMO, ZEB2, PI3K, STAT, RAS, RAF, SHH, SMAD, SNAI2, ~Patched, ILK, IKKA, ~Ecadherin, GLI, ~Ecadherin_~Bcatenin_memb_~Dest_compl, Frizzled, FOXC2, ~miR200, HEY…
~SOS_GRB2	[]
SRC	[DELTA, DSH, Csl, Csn, EGR1, EMT, Wnt, ZEB1, ERK_SNAI1, TWIST1, ERK, TGFB, STAT, ~Dest_compl, SRC, PAK1, FUS, Jagged, LIV1, ~GSK3B, MEK, NFKB, NOTCH, NOTCH_ic, ~RKIP, TGFBR, TCF_LEF, ~BTrCP, ~SUFU_~Bcatenin_memb_~Dest_compl, SNAI1, SMO, ZEB2, PI3K, ~Bcatenin_memb, RAS, RAF, SHH, SMAD, SNAI2, ~Patched, ILK, IKKA, ~Ecadherin, GLI, ~Ecadherin_~Bcatenin_memb_~Dest_compl, Frizzled, FOXC2, ~miR200, HEY…
~SRC	[~LIV1, ~STAT]
STAT	[DELTA, DSH, Csl, Csn, EGR1, EMT, Wnt, ZEB1, TGFBR, TWIST1, ~BTrCP, TGFB, ~Bcatenin_memb, ~Dest_compl, SRC, PAK1, ERK, ~Ecadherin_~Bcatenin_memb_~Dest_compl, Jagged, LIV1, ~GSK3B, MEK, NFKB, NOTCH, NOTCH_ic, ~RKIP, ERK_SNAI1, TCF_LEF, ~SUFU_~Bcatenin_memb_~Dest_compl, SNAI1, SMO, ZEB2, PI3K, STAT, RAS, RAF, SHH, SMAD, SNAI2, ~Patched, ILK, IKKA, ~Ecadherin, GLI, FUS, Frizzled, FOXC2, ~miR200, HEY…
~STAT	[~LIV1]
SUFU	[]
~SUFU	[DELTA, DSH, Csl, Csn, EGR1, EMT, Wnt, ZEB1, TGFBR, TWIST1, ERK, TGFB, ~Bcatenin_memb, ~Dest_compl, SRC, PAK1, ~Ecadherin_~Bcatenin_memb_~Dest_compl, Jagged, LIV1, ~GSK3B, MEK, NFKB, NOTCH, NOTCH_ic, ~RKIP, ERK_SNAI1, TCF_LEF, ~SUFU_~Bcatenin_memb_~Dest_compl, SNAI1, SMO, ZEB2, PI3K, STAT, RAS, RAF, SHH, SMAD, SNAI2, ~Patched, ILK, IKKA, ~Ecadherin, GLI, FUS, Frizzled, FOXC2, ~miR200, HEY1, ZEB1_…
TCF_LEF	[DELTA, DSH, Csl, Csn, EGR1, EMT, Wnt, ZEB1, TGFBR, TWIST1, ERK, TGFB, STAT, ~Dest_compl, SRC, PAK1, ~Ecadherin_~Bcatenin_memb_~Dest_compl, Jagged, LIV1, ~GSK3B, MEK, NFKB, NOTCH, NOTCH_ic, ~RKIP, ERK_SNAI1, TCF_LEF, ~BTrCP, ~SUFU_~Bcatenin_memb_~Dest_compl, SNAI1, SMO, ZEB2, PI3K, ~Bcatenin_memb, RAS, RAF, SHH, SMAD, SNAI2, ~Patched, ILK, IKKA, ~Ecadherin, GLI, FUS, Frizzled, FOXC2, ~miR200, HEY…
~TCF_LEF	[~LIV1, ~CD44, ~SRC, ~cMet, ~STAT]
TGFB	[DELTA, DSH, Csl, Csn, EGR1, EMT, Wnt, ZEB1, TGFBR, TWIST1, ~BTrCP, TGFB, ~Bcatenin_memb, ~Dest_compl, SRC, PAK1, ERK, ~Ecadherin_~Bcatenin_memb_~Dest_compl, Jagged, LIV1, ~GSK3B, MEK, NFKB, NOTCH, NOTCH_ic, ~RKIP, ERK_SNAI1, TCF_LEF, ~SUFU_~Bcatenin_memb_~Dest_compl, SNAI1, SMO, ZEB2, PI3K, STAT, RAS, RAF, SHH, SMAD, SNAI2, ~Patched, ILK, IKKA, ~Ecadherin, GLI, FUS, Frizzled, FOXC2, ~miR200, HEY…
~TGFB	[~CDC42, ~TGFBR, ~PAK1]
TGFBR	[DELTA, DSH, Csl, Csn, EGR1, EMT, Wnt, ZEB1, TGFBR, TWIST1, ~BTrCP, TGFB, ~Bcatenin_memb, ~Dest_compl, SRC, PAK1, ERK, ~Ecadherin_~Bcatenin_memb_~Dest_compl, Jagged, LIV1, ~GSK3B, MEK, NFKB, NOTCH, NOTCH_ic, ~RKIP, ERK_SNAI1, TCF_LEF, ~SUFU_~Bcatenin_memb_~Dest_compl, SNAI1, SMO, ZEB2, PI3K, STAT, RAS, RAF, SHH, SMAD, SNAI2, ~Patched, ILK, IKKA, ~Ecadherin, GLI, FUS, Frizzled, FOXC2, ~miR200, HEY…
~TGFBR	[~CDC42, ~PAK1]
TWIST1	[DELTA, DSH, Csl, Csn, EGR1, EMT, Wnt, ZEB1, TGFBR, TWIST1, ~BTrCP, TGFB, ~Bcatenin_memb, ~Dest_compl, SRC, PAK1, ERK, ~Ecadherin_~Bcatenin_memb_~Dest_compl, Jagged, LIV1, ~GSK3B, MEK, NFKB, NOTCH, NOTCH_ic, ~RKIP, ERK_SNAI1, TCF_LEF, ~SUFU_~Bcatenin_memb_~Dest_compl, SNAI1, SMO, ZEB2, PI3K, STAT, RAS, RAF, SHH, SMAD, SNAI2, ~Patched, ILK, IKKA, ~Ecadherin, GLI, FUS, Frizzled, FOXC2, ~miR200, HEY…
~TWIST1	[]
Wnt	[DELTA, DSH, Csl, Csn, EGR1, EMT, Wnt, ZEB1, TGFBR, TWIST1, ERK, TGFB, ~Bcatenin_memb, ~Dest_compl, SRC, PAK1, ~Ecadherin_~Bcatenin_memb_~Dest_compl, Jagged, LIV1, ~GSK3B, MEK, NFKB, NOTCH, NOTCH_ic, ~RKIP, ERK_SNAI1, TCF_LEF, ~BTrCP, ~SUFU_~Bcatenin_memb_~Dest_compl, SNAI1, SMO, ZEB2, PI3K, STAT, RAS, RAF, SHH, SMAD, SNAI2, ~Patched, ILK, IKKA, ~Ecadherin, GLI, FUS, Frizzled, FOXC2, ~miR200, HEY…
~Wnt	[~DSH, ~Frizzled]
ZEB1	[~miR200]
~ZEB1	[]
ZEB2	[~miR200]
~ZEB2	[]

## Sheet: TLGL
Node	LDOI
CTLA4	[~TCR]
~CTLA4	[~ZAP70, ~ZAP70_TCR, TCR, FYN, Cytoskeleton_signaling, LCK]
TCR	[~ZAP70, ~ZAP70_TCR, CTLA4, FYN, Cytoskeleton_signaling, LCK]
~TCR	[~CTLA4]
PDGFR	[ERK, PI3K, MEK, RANTES, NFKB, NFAT, ~ZAP70, IL2RBT, IL2RB, SPHK1, ERK_TBET, ~Proliferation, GZMB, TPL2, TNF, FasL, FasT, ~ZAP70_IL2RB, ~TRADD, ~BclxL, ~IL2RAT, ~IL2RA, A20, IFNGT, ~IL2, JAK, TBET, P27, STAT3, PI3K_TNF, PI3K_MEK, PLCG1, RAS, FYN, Cytoskeleton_signaling, LCK, GRB2]
~PDGFR	[~PDGFR, ~S1P, ~SPHK1, ~SMAD, ~GPCR, ~sFas]
FYN	[~ZAP70, Cytoskeleton_signaling]
~FYN	[~Cytoskeleton_signaling]
Cytoskeleton_signaling	[]
~Cytoskeleton_signaling	[]
LCK	[]
~LCK	[~ZAP70]
ZAP70	[ERK, PI3K, MEK, RANTES, NFKB, NFAT, ~LCK, IL2RB, ERK_TBET, ~Proliferation, GZMB, TPL2, TNF, FasL, FasT, TBET, ~BclxL, ~IL2RAT, ~IL2RA, IL2RBT, A20, IFNGT, ~IL2, JAK, ~TRADD, P27, STAT3, PI3K_TNF, PI3K_MEK, PLCG1, RAS, FYN, Cytoskeleton_signaling, GRB2]
~ZAP70	[]
GRB2	[ERK, PI3K, MEK, RANTES, NFKB, NFAT, ~ZAP70, IL2RBT, IL2RB, ERK_TBET, ~Proliferation, GZMB, TPL2, TNF, FasL, FasT, ~ZAP70_IL2RB, TBET, ~BclxL, ~IL2RAT, ~IL2RA, A20, IFNGT, ~IL2, JAK, ~TRADD, P27, STAT3, PI3K_TNF, PI3K_MEK, PLCG1, RAS, FYN, Cytoskeleton_signaling, LCK, GRB2]
~GRB2	[]
PLCG1	[ERK, PI3K, MEK, RANTES, NFKB, NFAT, ~ZAP70, IL2RBT, IL2RB, ERK_TBET, ~Proliferation, GZMB, TPL2, TNF, FasL, FasT, ~ZAP70_IL2RB, TBET, ~BclxL, ~IL2RAT, ~IL2RA, A20, IFNGT, ~IL2, JAK, ~TRADD, P27, STAT3, PI3K_TNF, PI3K_MEK, PLCG1, RAS, FYN, Cytoskeleton_signaling, LCK, GRB2]
~PLCG1	[]
RAS	[ERK, PI3K, MEK, RANTES, NFKB, NFAT, ~ZAP70, IL2RBT, IL2RB, ERK_TBET, ~Proliferation, GZMB, TPL2, TNF, FasL, FasT, ~ZAP70_IL2RB, TBET, ~BclxL, ~IL2RAT, ~IL2RA, A20, IFNGT, ~IL2, JAK, ~TRADD, P27, STAT3, PI3K_TNF, PI3K_MEK, PLCG1, RAS, FYN, Cytoskeleton_signaling, LCK, GRB2]
~RAS	[~MCL1, ~ERK, ~MEK, ~CREB, ~IL2RB, ~IL2RBT]
MEK	[]
~MEK	[~ERK, ~IL2RB, ~IL2RBT, ~MCL1, ~CREB]
ERK	[FasL]
~ERK	[~IL2RB, ~IL2RBT, ~MCL1, ~CREB]
PI3K	[TPL2, RANTES, NFKB, NFAT, ~IL2RAT, ~TRADD, PI3K_TNF, ~BclxL, A20, ~Proliferation, IFNGT, ~IL2, P27, TBET, ~IL2RA, JAK, GZMB, STAT3, TNF, FasL, FasT]
~PI3K	[~MCL1, ~NFAT, ~ERK, ~CREB, ~TPL2, ~IL2RBT, ~IL2RB]
NFKB	[RANTES, ~IL2RAT, ~TRADD, ~BclxL, A20, ~Proliferation, IFNGT, ~IL2, P27, TBET, ~IL2RA, JAK, GZMB, STAT3, TNF, FasL, FasT]
~NFKB	[~MCL1, ~A20, ~IAP, ~Ceramide_~Fas, ~Ceramide, ~DISC, ~sFas, ~Fas, ~RANTES, ~TPL2, ~TRADD, ~TNF, ~FasT]
NFAT	[IFNGT, FasL]
~NFAT	[]
RANTES	[~IL2RAT, ~BclxL, IFNGT, ~IL2, FasL, ~Proliferation, JAK, GZMB, ~IL2RA, TBET, P27, STAT3]
~RANTES	[]
IL2	[]
~IL2	[~IL2RAT, ~IL2RA]
IL2RBT	[ERK, PI3K, MEK, RANTES, NFKB, NFAT, ~ZAP70, IL2RBT, IL2RB, ~TRADD, ERK_TBET, ~Proliferation, GZMB, TPL2, ~ZAP70_IL2RB, ~IL2RAT, ~IL2RA, TNF, ~BclxL, FasL, FasT, A20, IFNGT, ~IL2, JAK, TBET, P27, STAT3, PI3K_TNF, PI3K_MEK, PLCG1, RAS, FYN, Cytoskeleton_signaling, LCK, GRB2]
~IL2RBT	[~IL2RB, ~MCL1]
IL2RB	[ERK, PI3K, MEK, RANTES, NFKB, NFAT, ~ZAP70, IL2RBT, IL2RB, ~TRADD, ERK_TBET, ~Proliferation, GZMB, TPL2, ~ZAP70_IL2RB, ~IL2RAT, ~IL2RA, TNF, ~BclxL, FasL, FasT, A20, IFNGT, ~IL2, JAK, TBET, P27, STAT3, PI3K_TNF, PI3K_MEK, PLCG1, RAS, FYN, Cytoskeleton_signaling, LCK, GRB2]
~IL2RB	[~MCL1]
IL2RAT	[]
~IL2RAT	[~IL2RA]
IL2RA	[~IL2RAT, ~BclxL, IFNGT, ~IL2, FasL, ~Proliferation, JAK, GZMB, TBET, P27, STAT3]
~IL2RA	[]
JAK	[~IL2RAT, ~BclxL, IFNGT, ~IL2, FasL, ~Proliferation, GZMB, ~IL2RA, TBET, P27, STAT3]
~JAK	[~Proliferation, ~STAT3, ~P27, ~MCL1]
STAT3	[~Proliferation, IFNGT, FasL, P27]
~STAT3	[~Proliferation, ~P27, ~MCL1]
P27	[~Proliferation]
~P27	[]
Proliferation	[]
~Proliferation	[]
TBET	[~BclxL, IFNGT, ~IL2, GZMB, TBET, ~IL2RAT, ~IL2RA]
~TBET	[~IL2RB, ~IL2RBT, ~MCL1]
CREB	[]
~CREB	[]
IFNGT	[]
~IFNGT	[~IFNG, ~CREB]
IFNG	[~IL2RAT, ~BclxL, IFNGT, ~IL2, FasL, P2, ~Proliferation, JAK, GZMB, ~IL2RA, TBET, P27, STAT3]
~IFNG	[~CREB]
P2	[P2, ~CREB, ~IFNG]
~P2	[]
GZMB	[~BclxL]
~GZMB	[]
TPL2	[RANTES, NFKB, ~IL2RAT, ~TRADD, ~BclxL, A20, ~Proliferation, IFNGT, ~IL2, P27, TBET, ~IL2RA, JAK, GZMB, STAT3, TNF, FasL, FasT]
~TPL2	[]
TNF	[]
~TNF	[~TPL2, ~TRADD]
TRADD	[]
~TRADD	[]
FasL	[]
~FasL	[~Fas, ~Ceramide_~Fas, ~Ceramide, ~DISC]
FasT	[]
~FasT	[~sFas, ~Fas, ~Ceramide_~Fas, ~Ceramide, ~DISC]
Fas	[]
~Fas	[~Ceramide_~Fas, ~Ceramide, ~DISC]
sFas	[~Fas, ~Ceramide_~Fas, ~Ceramide, ~DISC]
~sFas	[]
Ceramide	[~S1P, ~SPHK1, ~SMAD, ~PDGFR, ~sFas, ~GPCR]
~Ceramide	[]
DISC	[Apoptosis, ~MCL1_Caspase_~BclxL, ~BclxL, ~MCL1, ~IAP, Caspase, BID, ~FLIP]
~DISC	[]
Caspase	[Apoptosis]
~Caspase	[~Apoptosis]
FLIP	[]
~FLIP	[]
A20	[~TRADD]
~A20	[]
BID	[~IAP, ~BclxL]
~BID	[]
IAP	[~TRADD]
~IAP	[]
BclxL	[~BID]
~BclxL	[]
MCL1	[~BID]
~MCL1	[]
Apoptosis	[]
~Apoptosis	[]
GPCR	[~IFNG, ~CREB, SMAD]
~GPCR	[~SMAD]
SMAD	[~IFNG, ~CREB]
~SMAD	[]
SPHK1	[]
~SPHK1	[~S1P, ~SPHK1, ~SMAD, ~PDGFR, ~sFas, ~GPCR]
S1P	[ERK, PI3K, MEK, RANTES, ~Ceramide_SPHK1, NFKB, NFAT, ~ZAP70, IL2RBT, IL2RB, SPHK1, S1P, GPCR, SMAD, sFas, ERK_TBET, NFKB_~BID, ~CREB, JAK, ~Proliferation, ~DISC_NFKB, GZMB, TPL2, TNF, FasL, FasT, ~ZAP70_IL2RB, ~Apoptosis, TBET, ~BclxL, ~Ceramide, ~DISC, ~Caspase, ~IL2RAT, ~IL2RA, FasT_S1P, MCL1, PI3K_~DISC_IL2RB_STAT3_NFKB, ~DISC_~BID, FLIP, A20, IAP, ~Fas, IFNGT, ~IL2, IAP_~DISC, ~IFNG, ~TRADD,…
~S1P	[~S1P, ~SPHK1, ~SMAD, ~PDGFR, ~sFas, ~GPCR]

## Sheet: ABA
Node	LDOI
VATPase	[Vacidification, KEV]
~VATPase	[]
DAG	[SphK12, ~ABI1, PA, GPA1, S1P]
~DAG	[]
InsP6	[CIS]
~InsP6	[]
Ca2ATPase	[~InsP3, ~Ca2c, ~QUAC1, ~PLC, ~DAG, ~InsP6, ~VATPase, ~PLDa, ~TCTP]
~Ca2ATPase	[]
MAPK912	[MAPK912]
~MAPK912	[~SLAC1]
Microtubule	[Microtubule]
~Microtubule	[~Closure]
NIA12	[SphK12, PA, NO, S1P, PLDd, ~ABI1, cGMP, GPA1, NOGC1]
~NIA12	[~cADPR, ~NO, ~ADPRc, ~NitrocGMP, ~cGMP, ~NOGC1]
NOGC1	[cGMP]
~NOGC1	[~ADPRc, ~cADPR, ~NitrocGMP, ~cGMP]
PLC	[SphK12, PA, S1P, CIS, InsP3, GPA1, ~ABI1, DAG, InsP6]
~PLC	[~InsP3, ~InsP6, ~DAG]
TCTP	[Microtubule]
~TCTP	[]
Vacidification	[Vacidification, KEV]
~Vacidification	[HAB1_PP2CA_ABI2, ABI2, HAB1, ~NIA12, ~NOGC1, ~GHR1, ~SLAC1_~QUAC1, ~cADPR, ~NO, ~pHc, ~QUAC1, ~ADPRc, ~Closure, ~ROS, Malate, ~SLAC1, ~CaIM, ~ABI1, ~PIP21, ~RBOH, ~H2OEfflux, PP2CA, ~PLDd, ~OST1, ~AnionEM, ~NitrocGMP, ~cGMP, ~ROS_~NO]
ADPRc	[cADPR, CIS]
~ADPRc	[~cADPR]
CPK213	[CPK213]
~CPK213	[~SLAH3]
GHR1	[CaIM]
~GHR1	[~SLAC1, ~CaIM]
InsP3	[CIS, InsP6]
~InsP3	[~InsP6]
KEV	[]
~KEV	[~Closure, ~KEfflux, ~H2OEfflux]
PLDa	[SphK12, ~ABI1, PA, GPA1, S1P]
~PLDa	[]
QUAC1	[]
~QUAC1	[]
SphK12	[GPA1, S1P]
~SphK12	[~S1P, HAB1_PP2CA_ABI2, ABI2, HAB1, ~NIA12, ~NOGC1, ~GHR1, ~SLAC1_~QUAC1, ~cADPR, ~NO, ~PLDa, ~QUAC1, ~ADPRc, ~Closure, ~ROS, Malate, ~SLAC1, ~CaIM, ~PIP21, ~RBOH, ~H2OEfflux, PP2CA, ~PLDd, ~OST1, ~GPA1, ~AnionEM, ~NitrocGMP, ~cGMP, ~ROS_~NO]
cADPR	[CIS]
~cADPR	[]
cGMP	[]
~cGMP	[~ADPRc, ~cADPR, ~NitrocGMP]
NitrocGMP	[cADPR, ADPRc, CIS]
~NitrocGMP	[~ADPRc, ~cADPR]
AnionEM	[~Malate]
~AnionEM	[~Closure, Malate, ~H2OEfflux]
GPA1	[]
~GPA1	[HAB1_PP2CA_ABI2, ABI2, HAB1, ~NIA12, ~NOGC1, ~GHR1, ~SLAC1_~QUAC1, ~cADPR, ~NO, ~PLDa, ~QUAC1, ~ADPRc, ~Closure, ~ROS, Malate, ~SLAC1, ~CaIM, ~PIP21, ~RBOH, ~H2OEfflux, PP2CA, ~PLDd, ~OST1, ~AnionEM, ~NitrocGMP, ~cGMP, ~ROS_~NO]
CIS	[]
~CIS	[]
Ca2c	[KEfflux, SphK12, KOUT, CIS, GPA1, Vacidification, PLC, TCTP, ~HATPase, SLAH3, Ca2c_Vacidification, GPA1_Ca2c, Ca2c_~HATPase, PA, S1P, pHc, CPK213, KEV, InsP3, Depolar, PLDa, ~ABI1, DAG, VATPase, Depolar_pHc, Microtubule, MAPK912, Ca2ATPase, InsP6, ~ABI1_CPK213, KOUT_KEV, KEV_~HATPase]
~Ca2c	[~InsP3, ~PLDa, ~QUAC1, ~DAG, ~InsP6, ~Ca2ATPase, ~VATPase, ~PLC, ~TCTP]
KOUT	[]
~KOUT	[~Closure, ~KEfflux, ~H2OEfflux]
OST1	[PIP21]
~OST1	[HAB1_PP2CA_ABI2, ABI2, HAB1, ~NIA12, ~NOGC1, ~GHR1, ~SLAC1_~QUAC1, ~cADPR, ~NO, ~ROS_~NO, ~QUAC1, ~ADPRc, ~Closure, ~ROS, Malate, ~SLAC1, ~CaIM, ~PIP21, ~RBOH, ~H2OEfflux, PP2CA, ~PLDd, ~OST1, ~AnionEM, ~NitrocGMP, ~cGMP]
PLDd	[SphK12, ~ABI1, PA, GPA1, S1P]
~PLDd	[]
SLAH3	[]
~SLAH3	[]
pHc	[~HATPase]
~pHc	[HAB1_PP2CA_ABI2, ABI2, HAB1, ~NIA12, ~NOGC1, ~GHR1, ~SLAC1_~QUAC1, ~cADPR, ~NO, ~ROS_~NO, ~QUAC1, ~ADPRc, ~Closure, ~ROS, Malate, ~SLAC1, ~CaIM, ~ABI1, ~PIP21, ~RBOH, ~H2OEfflux, PP2CA, ~PLDd, ~OST1, ~AnionEM, ~NitrocGMP, ~cGMP]
S1P	[GPA1]
~S1P	[HAB1_PP2CA_ABI2, ABI2, HAB1, ~NIA12, ~NOGC1, ~GHR1, ~SLAC1_~QUAC1, ~cADPR, ~NO, ~PLDa, ~QUAC1, ~ADPRc, ~Closure, ~ROS, Malate, ~SLAC1, ~CaIM, ~PIP21, ~RBOH, ~H2OEfflux, PP2CA, ~PLDd, ~OST1, ~GPA1, ~AnionEM, ~NitrocGMP, ~cGMP, ~ROS_~NO]
Malate	[~Closure, ~H2OEfflux]
~Malate	[]
NO	[SphK12, PA, S1P, PLDd, ~ABI1, cGMP, GPA1, NOGC1]
~NO	[~cGMP, ~ADPRc, ~cADPR, ~NitrocGMP, ~NOGC1]
PA	[SphK12, ~ABI1, GPA1, S1P]
~PA	[~S1P, HAB1_PP2CA_ABI2, ABI2, HAB1, ~NIA12, ~NOGC1, ~GHR1, ~SLAC1_~QUAC1, ~SphK12, ~cADPR, ~NO, ~ROS_~NO, ~QUAC1, ~ADPRc, ~Closure, ~ROS, Malate, ~SLAC1, ~CaIM, ~PIP21, ~RBOH, ~H2OEfflux, PP2CA, ~PLDd, ~OST1, ~GPA1, ~AnionEM, ~NitrocGMP, ~cGMP, ~PLDa]
ROS	[CaIM, PIP21, PLDd, OST1, CIS, GPA1, cGMP, NitrocGMP, ~HAB1_~PP2CA, ~PP2CA_~ABI2, ~HATPase, ROS_~ABI2, ~ABI1_~HAB1, ~ABI1_~ABI2, ~PP2CA, cADPR, SphK12, PA, NO, S1P, ADPRc, GHR1, ~HAB1_~ABI2, cGMP_ROS_NO, NOGC1, NIA12, ~HAB1, ~ABI2, ~ABI1_~PP2CA, ~ABI1]
~ROS	[HAB1_PP2CA_ABI2, ABI2, HAB1, ~NIA12, ~NOGC1, ~ROS, ~SLAC1_~QUAC1, ~cADPR, ~NO, ~ROS_~NO, ~QUAC1, ~ADPRc, ~Closure, ~GHR1, Malate, ~SLAC1, ~CaIM, ~PIP21, ~RBOH, ~H2OEfflux, PP2CA, ~PLDd, ~OST1, ~AnionEM, ~NitrocGMP, ~cGMP]
Closure	[]
~Closure	[]
HATPase	[]
~HATPase	[]
Depolar	[]
~Depolar	[~KOUT, ~Closure, ~KEfflux, ~H2OEfflux]
KEfflux	[]
~KEfflux	[~Closure, ~H2OEfflux]
PIP21	[]
~PIP21	[~Closure, ~H2OEfflux]
H2OEfflux	[]
~H2OEfflux	[~Closure]
RBOH	[CaIM, PIP21, PLDd, OST1, CIS, GPA1, cGMP, NitrocGMP, ~HAB1_~PP2CA, ~PP2CA_~ABI2, ~HATPase, ROS_~ABI2, ~ABI1_~HAB1, ~ABI1_~ABI2, ~PP2CA, cADPR, SphK12, ROS, PA, NO, S1P, ADPRc, GHR1, ~HAB1_~ABI2, cGMP_ROS_NO, NOGC1, NIA12, ~HAB1, ~ABI2, ~ABI1_~PP2CA, ~ABI1]
~RBOH	[HAB1_PP2CA_ABI2, ABI2, HAB1, ~NIA12, ~NOGC1, ~ROS, ~SLAC1_~QUAC1, ~cADPR, ~NO, ~ROS_~NO, ~QUAC1, ~ADPRc, ~Closure, ~GHR1, Malate, ~SLAC1, ~CaIM, ~PIP21, ~RBOH, ~H2OEfflux, PP2CA, ~PLDd, ~OST1, ~AnionEM, ~NitrocGMP, ~cGMP]
CaIM	[]
~CaIM	[]
SLAC1	[~Malate, AnionEM]
~SLAC1	[]
ABI1	[HAB1_PP2CA_ABI2, ABI2, HAB1, ~NIA12, ~NOGC1, ABI1_PP2CA_ABI2, ~GHR1, ABI1_HAB1_PP2CA, ~SLAC1_~QUAC1, ~cADPR, ~NO, ~ROS_~NO, ~QUAC1, ~ADPRc, ~Closure, ~ROS, Malate, ~SLAC1, ~CaIM, ~PIP21, ~RBOH, ~H2OEfflux, PP2CA, ~SLAH3, ~PLDd, ~OST1, ~SLAC1_~SLAH3, ~AnionEM, ~NitrocGMP, ~cGMP, ABI1_HAB1_ABI2]
~ABI1	[]
ABI2	[~SLAC1, ~CaIM, ~GHR1]
~ABI2	[]
HAB1	[]
~HAB1	[]
PP2CA	[~SLAC1]
~PP2CA	[]
